# Supplementary material for: Cryo-EM structures define ubiquinone-10 binding to mitochondrial complex I and conformational transitions accompanying Q-site occupancy
Source: Nat Commun. 2022 May 19;13:2758. doi: 10.1038/s41467-022-30506-1 (PMC9120487; doi:10.1038/s41467-022-30506-1)
Supplement: Supplementary file 4 — Supplementary Data 1 [file 41467_2022_30506_MOESM4_ESM.txt]

ATOM   8673  CA  GLN D  54     124.094 151.646 115.551  1.00  1.00           C
ATOM   8690  CA  HIS D  55     125.621 148.953 117.696  1.00  1.00           C
ATOM   8709  CA  PRO D  56     129.241 148.068 116.969  1.00  1.00           C
ATOM   8721  CA  ALA D  57     129.380 144.646 118.538  1.00  1.00           C
ATOM   8741  CA  HIS D  59     128.376 145.143 113.378  1.00  1.00           C
ATOM   8758  CA  GLY D  60     125.771 147.909 112.673  1.00  1.00           C
ATOM   9586  CA  VAL D 109     136.598 142.082 102.014  1.00  1.00           C
ATOM  10355  CA  THR D 156     137.838 145.877 114.650  1.00  1.00           C
ATOM  10396  CA  LEU D 159     137.083 148.885 118.552  1.00  1.00           C
ATOM  10454  CA  ALA D 163     139.879 151.290 120.899  1.00  1.00           C
ATOM  10464  CA  MET D 164     139.270 152.985 117.513  1.00  1.00           C
ATOM  10481  CA  THR D 165     142.617 154.812 117.101  1.00  1.00           C
ATOM  10509  CA  PHE D 167     142.052 151.714 112.768  1.00  1.00           C
ATOM  14577  CA  ILE D 423     131.194 138.468 112.249  1.00  1.00           C
ATOM  14596  CA  VAL D 424     130.673 139.448 108.585  1.00  1.00           C
ATOM  14612  CA  PHE D 425     126.997 139.353 108.050  1.00  1.00           C
ATOM   2235  CA  SER B  53     129.295 172.197 108.719  1.00  1.00           C
ATOM   2246  CA  SER B  54     128.441 169.796 111.530  1.00  1.00           C
ATOM   2257  CA  LEU B  55     126.519 166.943 109.966  1.00  1.00           C
ATOM   2302  CA  PRO B  57     125.613 160.466 110.253  1.00  1.00           C
ATOM   2365  CA  GLY B  61     125.241 150.658 107.274  1.00  1.00           C
ATOM   2462  CA  MET B  69     131.588 154.327 104.247  1.00  1.00           C
ATOM   2479  CA  MET B  70     134.413 153.743 106.678  1.00  1.00           C
ATOM   2530  CA  ALA B  73     136.276 158.936 107.538  1.00  1.00           C
ATOM   2540  CA  ALA B  74     139.676 157.232 107.142  1.00  1.00           C
ATOM   2552  CA  PRO B  75     143.039 158.983 106.946  1.00  1.00           C
ATOM   2694  CA  GLY B  83     133.105 168.759 110.614  1.00  1.00           C
ATOM   2701  CA  VAL B  84     131.231 165.708 109.535  1.00  1.00           C
ATOM   2717  CA  VAL B  85     131.605 162.814 111.950  1.00  1.00           C
ATOM   2733  CA  PHE B  86     129.689 159.663 112.839  1.00  1.00           C
ATOM   2753  CA  ARG B  87     127.675 159.594 115.999  1.00  1.00           C
ATOM  35572  CA  LEU H  14     132.541 178.251 128.301  1.00  1.00           C
ATOM  35591  CA  ILE H  15     134.842 179.327 125.339  1.00  1.00           C
ATOM  35647  CA  PHE H  19     138.134 174.670 122.550  1.00  1.00           C
ATOM  35667  CA  LEU H  20     138.756 171.360 124.548  1.00  1.00           C
ATOM  35719  CA  VAL H  23     141.455 170.532 120.386  1.00  1.00           C
ATOM  35796  CA  ILE H  27     144.828 165.724 118.969  1.00  1.00           C
ATOM  35841  CA  TYR H  30     146.889 163.575 114.521  1.00  1.00           C
ATOM  35939  CA  LYS H  35     143.936 166.008 110.525  1.00  1.00           C
ATOM  36149  CA  PHE H  49     130.405 176.881 117.541  1.00  1.00           C
ATOM  38471  CA  ASN H 194     134.848 157.952 132.355  1.00  1.00           C
ATOM  38485  CA  ARG H 195     137.786 158.802 129.907  1.00  1.00           C
ATOM  38598  CA  GLU H 202     129.110 155.370 128.536  1.00  1.00           C
ATOM  38620  CA  GLU H 204     129.429 152.490 123.519  1.00  1.00           C
ATOM  38635  CA  SER H 205     130.586 148.788 122.790  1.00  1.00           C
ATOM  38734  CA  ASN H 212     123.013 160.441 127.701  1.00  1.00           C
ATOM  38861  CA  ALA H 221     124.803 169.860 125.517  1.00  1.00           C
ATOM  38871  CA  LEU H 222     124.417 171.091 129.183  1.00  1.00           C
ATOM  38930  CA  MET H 225     129.274 171.473 129.281  1.00  1.00           C
ATOM  A32VE  C5  U10 X1577     130.956 146.500 109.856  1.00  1.00           C  
ATOM  A32VF  C6  U10 X1577     130.145 145.844 108.898  1.00  1.00           C  
ATOM  A32VG  C4  U10 X1577     131.711 145.738 110.817  1.00  1.00           C  
ATOM  A32VH  O4  U10 X1577     132.547 146.410 111.573  1.00  1.00           O  
ATOM  A32VI  C3  U10 X1577     131.519 144.380 110.929  1.00  1.00           C  
ATOM  A32VJ  O3  U10 X1577     132.204 143.672 111.945  1.00  1.00           O  
ATOM  A32VK  C2  U10 X1577     130.656 143.760 110.009  1.00  1.00           C  
ATOM  A32VL  O2  U10 X1577     130.274 142.324 110.106  1.00  1.00           O  
ATOM  A32VM  C1  U10 X1577     130.077 144.444 108.930  1.00  1.00           C  
ATOM  A32VN  O1  U10 X1577     129.361 143.697 108.106  1.00  1.00           O  
ATOM  A32VS  CM3 U10 X1577     132.921 142.564 111.536  1.00  1.00           C  
ATOM  A32VW  CM2 U10 X1577     129.492 141.869 111.179  1.00  1.00           C  
ATOM  A32W0  C7  U10 X1577     129.613 146.520 107.733  1.00  1.00           C  
ENDMDL
ATOM   8673  CA  GLN D  54     124.094 151.646 115.551  1.00  1.00           C
ATOM   8690  CA  HIS D  55     125.621 148.953 117.696  1.00  1.00           C
ATOM   8709  CA  PRO D  56     129.241 148.068 116.969  1.00  1.00           C
ATOM   8721  CA  ALA D  57     129.380 144.646 118.538  1.00  1.00           C
ATOM   8741  CA  HIS D  59     128.376 145.143 113.378  1.00  1.00           C
ATOM   8758  CA  GLY D  60     125.771 147.909 112.673  1.00  1.00           C
ATOM   9586  CA  VAL D 109     136.598 142.082 102.014  1.00  1.00           C
ATOM  10355  CA  THR D 156     137.838 145.877 114.650  1.00  1.00           C
ATOM  10396  CA  LEU D 159     137.083 148.885 118.552  1.00  1.00           C
ATOM  10454  CA  ALA D 163     139.879 151.290 120.899  1.00  1.00           C
ATOM  10464  CA  MET D 164     139.270 152.985 117.513  1.00  1.00           C
ATOM  10481  CA  THR D 165     142.617 154.812 117.101  1.00  1.00           C
ATOM  10509  CA  PHE D 167     142.052 151.714 112.768  1.00  1.00           C
ATOM  14577  CA  ILE D 423     131.194 138.468 112.249  1.00  1.00           C
ATOM  14596  CA  VAL D 424     130.673 139.448 108.585  1.00  1.00           C
ATOM  14612  CA  PHE D 425     126.997 139.353 108.050  1.00  1.00           C
ATOM   2235  CA  SER B  53     129.295 172.197 108.719  1.00  1.00           C
ATOM   2246  CA  SER B  54     128.441 169.796 111.530  1.00  1.00           C
ATOM   2257  CA  LEU B  55     126.519 166.943 109.966  1.00  1.00           C
ATOM   2302  CA  PRO B  57     125.613 160.466 110.253  1.00  1.00           C
ATOM   2365  CA  GLY B  61     125.241 150.658 107.274  1.00  1.00           C
ATOM   2462  CA  MET B  69     131.588 154.327 104.247  1.00  1.00           C
ATOM   2479  CA  MET B  70     134.413 153.743 106.678  1.00  1.00           C
ATOM   2530  CA  ALA B  73     136.276 158.936 107.538  1.00  1.00           C
ATOM   2540  CA  ALA B  74     139.676 157.232 107.142  1.00  1.00           C
ATOM   2552  CA  PRO B  75     143.039 158.983 106.946  1.00  1.00           C
ATOM   2694  CA  GLY B  83     133.105 168.759 110.614  1.00  1.00           C
ATOM   2701  CA  VAL B  84     131.231 165.708 109.535  1.00  1.00           C
ATOM   2717  CA  VAL B  85     131.605 162.814 111.950  1.00  1.00           C
ATOM   2733  CA  PHE B  86     129.689 159.663 112.839  1.00  1.00           C
ATOM   2753  CA  ARG B  87     127.675 159.594 115.999  1.00  1.00           C
ATOM  35572  CA  LEU H  14     132.541 178.251 128.301  1.00  1.00           C
ATOM  35591  CA  ILE H  15     134.842 179.327 125.339  1.00  1.00           C
ATOM  35647  CA  PHE H  19     138.134 174.670 122.550  1.00  1.00           C
ATOM  35667  CA  LEU H  20     138.756 171.360 124.548  1.00  1.00           C
ATOM  35719  CA  VAL H  23     141.455 170.532 120.386  1.00  1.00           C
ATOM  35796  CA  ILE H  27     144.828 165.724 118.969  1.00  1.00           C
ATOM  35841  CA  TYR H  30     146.889 163.575 114.521  1.00  1.00           C
ATOM  35939  CA  LYS H  35     143.936 166.008 110.525  1.00  1.00           C
ATOM  36149  CA  PHE H  49     130.405 176.881 117.541  1.00  1.00           C
ATOM  38471  CA  ASN H 194     134.848 157.952 132.355  1.00  1.00           C
ATOM  38485  CA  ARG H 195     137.786 158.802 129.907  1.00  1.00           C
ATOM  38598  CA  GLU H 202     129.110 155.370 128.536  1.00  1.00           C
ATOM  38620  CA  GLU H 204     129.429 152.490 123.519  1.00  1.00           C
ATOM  38635  CA  SER H 205     130.586 148.788 122.790  1.00  1.00           C
ATOM  38734  CA  ASN H 212     123.013 160.441 127.701  1.00  1.00           C
ATOM  38861  CA  ALA H 221     124.803 169.860 125.517  1.00  1.00           C
ATOM  38871  CA  LEU H 222     124.417 171.091 129.183  1.00  1.00           C
ATOM  38930  CA  MET H 225     129.274 171.473 129.281  1.00  1.00           C
ATOM  A32VE  C5  U10 X1577     130.972 147.907 112.649  1.00  1.00           C
ATOM  A32VF  C6  U10 X1577     130.112 148.639 111.850  1.00  1.00           C
ATOM  A32VG  C4  U10 X1577     131.444 146.631 112.238  1.00  1.00           C
ATOM  A32VH  O4  U10 X1577     132.183 145.898 113.009  1.00  1.00           O
ATOM  A32VI  C3  U10 X1577     130.940 146.050 111.020  1.00  1.00           C
ATOM  A32VJ  O3  U10 X1577     131.587 144.785 110.527  1.00  1.00           O
ATOM  A32VK  C2  U10 X1577     129.995 146.798 110.238  1.00  1.00           C
ATOM  A32VL  O2  U10 X1577     129.692 146.108 108.966  1.00  1.00           O
ATOM  A32VM  C1  U10 X1577     129.677 148.105 110.623  1.00  1.00           C
ATOM  A32VN  O1  U10 X1577     128.871 148.800 109.916  1.00  1.00           O
ATOM  A32VS  CM3 U10 X1577     130.924 143.516 110.741  1.00  1.00           C
ATOM  A32VW  CM2 U10 X1577     128.729 146.652 108.035  1.00  1.00           C
ATOM  A32W0  C7  U10 X1577     129.539 150.046 112.318  1.00  1.00           C
ENDMDL
ATOM   8673  CA  GLN D  54     124.094 151.646 115.551  1.00  1.00           C
ATOM   8690  CA  HIS D  55     125.621 148.953 117.696  1.00  1.00           C
ATOM   8709  CA  PRO D  56     129.241 148.068 116.969  1.00  1.00           C
ATOM   8721  CA  ALA D  57     129.380 144.646 118.538  1.00  1.00           C
ATOM   8741  CA  HIS D  59     128.376 145.143 113.378  1.00  1.00           C
ATOM   8758  CA  GLY D  60     125.771 147.909 112.673  1.00  1.00           C
ATOM   9586  CA  VAL D 109     136.598 142.082 102.014  1.00  1.00           C
ATOM  10355  CA  THR D 156     137.838 145.877 114.650  1.00  1.00           C
ATOM  10396  CA  LEU D 159     137.083 148.885 118.552  1.00  1.00           C
ATOM  10454  CA  ALA D 163     139.879 151.290 120.899  1.00  1.00           C
ATOM  10464  CA  MET D 164     139.270 152.985 117.513  1.00  1.00           C
ATOM  10481  CA  THR D 165     142.617 154.812 117.101  1.00  1.00           C
ATOM  10509  CA  PHE D 167     142.052 151.714 112.768  1.00  1.00           C
ATOM  14577  CA  ILE D 423     131.194 138.468 112.249  1.00  1.00           C
ATOM  14596  CA  VAL D 424     130.673 139.448 108.585  1.00  1.00           C
ATOM  14612  CA  PHE D 425     126.997 139.353 108.050  1.00  1.00           C
ATOM   2235  CA  SER B  53     129.295 172.197 108.719  1.00  1.00           C
ATOM   2246  CA  SER B  54     128.441 169.796 111.530  1.00  1.00           C
ATOM   2257  CA  LEU B  55     126.519 166.943 109.966  1.00  1.00           C
ATOM   2302  CA  PRO B  57     125.613 160.466 110.253  1.00  1.00           C
ATOM   2365  CA  GLY B  61     125.241 150.658 107.274  1.00  1.00           C
ATOM   2462  CA  MET B  69     131.588 154.327 104.247  1.00  1.00           C
ATOM   2479  CA  MET B  70     134.413 153.743 106.678  1.00  1.00           C
ATOM   2530  CA  ALA B  73     136.276 158.936 107.538  1.00  1.00           C
ATOM   2540  CA  ALA B  74     139.676 157.232 107.142  1.00  1.00           C
ATOM   2552  CA  PRO B  75     143.039 158.983 106.946  1.00  1.00           C
ATOM   2694  CA  GLY B  83     133.105 168.759 110.614  1.00  1.00           C
ATOM   2701  CA  VAL B  84     131.231 165.708 109.535  1.00  1.00           C
ATOM   2717  CA  VAL B  85     131.605 162.814 111.950  1.00  1.00           C
ATOM   2733  CA  PHE B  86     129.689 159.663 112.839  1.00  1.00           C
ATOM   2753  CA  ARG B  87     127.675 159.594 115.999  1.00  1.00           C
ATOM  35572  CA  LEU H  14     132.541 178.251 128.301  1.00  1.00           C
ATOM  35591  CA  ILE H  15     134.842 179.327 125.339  1.00  1.00           C
ATOM  35647  CA  PHE H  19     138.134 174.670 122.550  1.00  1.00           C
ATOM  35667  CA  LEU H  20     138.756 171.360 124.548  1.00  1.00           C
ATOM  35719  CA  VAL H  23     141.455 170.532 120.386  1.00  1.00           C
ATOM  35796  CA  ILE H  27     144.828 165.724 118.969  1.00  1.00           C
ATOM  35841  CA  TYR H  30     146.889 163.575 114.521  1.00  1.00           C
ATOM  35939  CA  LYS H  35     143.936 166.008 110.525  1.00  1.00           C
ATOM  36149  CA  PHE H  49     130.405 176.881 117.541  1.00  1.00           C
ATOM  38471  CA  ASN H 194     134.848 157.952 132.355  1.00  1.00           C
ATOM  38485  CA  ARG H 195     137.786 158.802 129.907  1.00  1.00           C
ATOM  38598  CA  GLU H 202     129.110 155.370 128.536  1.00  1.00           C
ATOM  38620  CA  GLU H 204     129.429 152.490 123.519  1.00  1.00           C
ATOM  38635  CA  SER H 205     130.586 148.788 122.790  1.00  1.00           C
ATOM  38734  CA  ASN H 212     123.013 160.441 127.701  1.00  1.00           C
ATOM  38861  CA  ALA H 221     124.803 169.860 125.517  1.00  1.00           C
ATOM  38871  CA  LEU H 222     124.417 171.091 129.183  1.00  1.00           C
ATOM  38930  CA  MET H 225     129.274 171.473 129.281  1.00  1.00           C
ATOM  A32VE  C5  U10 X1577     132.228 152.726 113.541  1.00  1.00           C  
ATOM  A32VF  C6  U10 X1577     130.964 152.163 113.637  1.00  1.00           C  
ATOM  A32VG  C4  U10 X1577     133.279 151.965 113.004  1.00  1.00           C  
ATOM  A32VH  O4  U10 X1577     134.456 152.544 112.941  1.00  1.00           O  
ATOM  A32VI  C3  U10 X1577     133.162 150.654 112.553  1.00  1.00           C  
ATOM  A32VJ  O3  U10 X1577     134.288 149.783 112.151  1.00  1.00           O  
ATOM  A32VK  C2  U10 X1577     131.889 150.046 112.727  1.00  1.00           C  
ATOM  A32VL  O2  U10 X1577     131.743 148.704 112.457  1.00  1.00           O  
ATOM  A32VM  C1  U10 X1577     130.803 150.827 113.157  1.00  1.00           C  
ATOM  A32VN  O1  U10 X1577     129.642 150.222 113.061  1.00  1.00           O  
ATOM  A32VS  CM3 U10 X1577     135.436 150.346 111.600  1.00  1.00           C  
ATOM  A32VW  CM2 U10 X1577     131.380 148.287 111.152  1.00  1.00           C  
ATOM  A32W0  C7  U10 X1577     129.754 152.955 114.183  1.00  1.00           C  
ENDMDL
ATOM   8673  CA  GLN D  54     124.094 151.646 115.551  1.00  1.00           C
ATOM   8690  CA  HIS D  55     125.621 148.953 117.696  1.00  1.00           C
ATOM   8709  CA  PRO D  56     129.241 148.068 116.969  1.00  1.00           C
ATOM   8721  CA  ALA D  57     129.380 144.646 118.538  1.00  1.00           C
ATOM   8741  CA  HIS D  59     128.376 145.143 113.378  1.00  1.00           C
ATOM   8758  CA  GLY D  60     125.771 147.909 112.673  1.00  1.00           C
ATOM   9586  CA  VAL D 109     136.598 142.082 102.014  1.00  1.00           C
ATOM  10355  CA  THR D 156     137.838 145.877 114.650  1.00  1.00           C
ATOM  10396  CA  LEU D 159     137.083 148.885 118.552  1.00  1.00           C
ATOM  10454  CA  ALA D 163     139.879 151.290 120.899  1.00  1.00           C
ATOM  10464  CA  MET D 164     139.270 152.985 117.513  1.00  1.00           C
ATOM  10481  CA  THR D 165     142.617 154.812 117.101  1.00  1.00           C
ATOM  10509  CA  PHE D 167     142.052 151.714 112.768  1.00  1.00           C
ATOM  14577  CA  ILE D 423     131.194 138.468 112.249  1.00  1.00           C
ATOM  14596  CA  VAL D 424     130.673 139.448 108.585  1.00  1.00           C
ATOM  14612  CA  PHE D 425     126.997 139.353 108.050  1.00  1.00           C
ATOM   2235  CA  SER B  53     129.295 172.197 108.719  1.00  1.00           C
ATOM   2246  CA  SER B  54     128.441 169.796 111.530  1.00  1.00           C
ATOM   2257  CA  LEU B  55     126.519 166.943 109.966  1.00  1.00           C
ATOM   2302  CA  PRO B  57     125.613 160.466 110.253  1.00  1.00           C
ATOM   2365  CA  GLY B  61     125.241 150.658 107.274  1.00  1.00           C
ATOM   2462  CA  MET B  69     131.588 154.327 104.247  1.00  1.00           C
ATOM   2479  CA  MET B  70     134.413 153.743 106.678  1.00  1.00           C
ATOM   2530  CA  ALA B  73     136.276 158.936 107.538  1.00  1.00           C
ATOM   2540  CA  ALA B  74     139.676 157.232 107.142  1.00  1.00           C
ATOM   2552  CA  PRO B  75     143.039 158.983 106.946  1.00  1.00           C
ATOM   2694  CA  GLY B  83     133.105 168.759 110.614  1.00  1.00           C
ATOM   2701  CA  VAL B  84     131.231 165.708 109.535  1.00  1.00           C
ATOM   2717  CA  VAL B  85     131.605 162.814 111.950  1.00  1.00           C
ATOM   2733  CA  PHE B  86     129.689 159.663 112.839  1.00  1.00           C
ATOM   2753  CA  ARG B  87     127.675 159.594 115.999  1.00  1.00           C
ATOM  35572  CA  LEU H  14     132.541 178.251 128.301  1.00  1.00           C
ATOM  35591  CA  ILE H  15     134.842 179.327 125.339  1.00  1.00           C
ATOM  35647  CA  PHE H  19     138.134 174.670 122.550  1.00  1.00           C
ATOM  35667  CA  LEU H  20     138.756 171.360 124.548  1.00  1.00           C
ATOM  35719  CA  VAL H  23     141.455 170.532 120.386  1.00  1.00           C
ATOM  35796  CA  ILE H  27     144.828 165.724 118.969  1.00  1.00           C
ATOM  35841  CA  TYR H  30     146.889 163.575 114.521  1.00  1.00           C
ATOM  35939  CA  LYS H  35     143.936 166.008 110.525  1.00  1.00           C
ATOM  36149  CA  PHE H  49     130.405 176.881 117.541  1.00  1.00           C
ATOM  38471  CA  ASN H 194     134.848 157.952 132.355  1.00  1.00           C
ATOM  38485  CA  ARG H 195     137.786 158.802 129.907  1.00  1.00           C
ATOM  38598  CA  GLU H 202     129.110 155.370 128.536  1.00  1.00           C
ATOM  38620  CA  GLU H 204     129.429 152.490 123.519  1.00  1.00           C
ATOM  38635  CA  SER H 205     130.586 148.788 122.790  1.00  1.00           C
ATOM  38734  CA  ASN H 212     123.013 160.441 127.701  1.00  1.00           C
ATOM  38861  CA  ALA H 221     124.803 169.860 125.517  1.00  1.00           C
ATOM  38871  CA  LEU H 222     124.417 171.091 129.183  1.00  1.00           C
ATOM  38930  CA  MET H 225     129.274 171.473 129.281  1.00  1.00           C
ATOM  A32VE  C5  U10 X1577     132.994 153.840 114.007  1.00  1.00           C  
ATOM  A32VF  C6  U10 X1577     131.622 153.586 114.183  1.00  1.00           C  
ATOM  A32VG  C4  U10 X1577     133.766 153.049 113.180  1.00  1.00           C  
ATOM  A32VH  O4  U10 X1577     135.027 153.345 112.971  1.00  1.00           O  
ATOM  A32VI  C3  U10 X1577     133.153 152.097 112.355  1.00  1.00           C  
ATOM  A32VJ  O3  U10 X1577     134.016 151.270 111.546  1.00  1.00           O  
ATOM  A32VK  C2  U10 X1577     131.801 151.808 112.434  1.00  1.00           C  
ATOM  A32VL  O2  U10 X1577     131.389 150.702 111.685  1.00  1.00           O  
ATOM  A32VM  C1  U10 X1577     131.029 152.573 113.407  1.00  1.00           C  
ATOM  A32VN  O1  U10 X1577     129.812 152.249 113.477  1.00  1.00           O  
ATOM  A32VS  CM3 U10 X1577     134.736 151.791 110.458  1.00  1.00           C  
ATOM  A32VW  CM2 U10 X1577     130.523 150.890 110.606  1.00  1.00           C  
ATOM  A32W0  C7  U10 X1577     130.694 154.456 115.111  1.00  1.00           C  
ENDMDL
